# Supplementary material for: Divergent COVID-19 Disease Trajectories Predicted by a DAMP-Centered Immune Network Model
Source: Front Immunol. 2021 Oct 28;12:754127. doi: 10.3389/fimmu.2021.754127 (PMC8582279; doi:10.3389/fimmu.2021.754127)
Supplement: Supplementary file 3 [file DataSheet_3.zip]

Archive with 1 entries (1 files):
- covid19_Model_Manuscript.ode
