# Supplementary material for: Divergent COVID-19 Disease Trajectories Predicted by a DAMP-Centered Immune Network Model
Source: Front Immunol. 2021 Oct 28;12:754127. doi: 10.3389/fimmu.2021.754127 (PMC8582279; doi:10.3389/fimmu.2021.754127)
Supplement: Supplementary file 3 [file DataSheet_3.zip › covid19_Model_Manuscript.ode]

# XPP Covid19 Model file for SARSCOV-2 Immune Response Model
# Publication Authors: Judy Day, Soojin Park, Benjamin L. Ranard, Harinder Singh, Carson C. Chow, and Yoram Vodovotz
# See Supplementary Materials and Methods and Tables S1

###########################
# Model parameters for Mild scneario with alternative parameter values listed directly below for other scnearios

# Cv, Virus-infected Cell equation parameters:
par kvg=0.5, kvs=0.0025, xvainv=0, kva=0.2
 # Adjuvant-induced short-term memory scneario: xvainv=1.0
 # Existing Immunity scneario:                  xvainv=1.0

# D, Tissue Damage/Dysfunction equation parameters:
par kdv=0.2, xdv=1, kdi=0.3, xdi=1, mud=0.1
 # Moderate Scneario values:               kdi=0.5, xdi=0.4
 # Severe  Sceneario values:               kdi=0.8, xdi=0.4
 # Sustained Inflammation Scenario values: kdi=1.0, xdi=0.4

# I, Innate/early immune responders/inflammation equation parameters:
par kii=0.1, kid=0.35, xiainv=0.1
par sir=0.4, muir=0.1, mui=1
 # Recurrence Sceanrio values:  xiainv=0.5
 # Longhauler Scenario values:  xiainv=1.0
 # Anti-I therapy values: kii=0.0, kid=0.0 for duration of therapy window

#A, Adaptive T-cell response equation parameters:
par kai=3, sa0=1, mua0=1, xai=1, mua=0.05
par kag=0.001, xag=1, Ae=0
 # Uncontrolled Infection Scneario values:  kai=0.1
 # Longhauler Scenario values:              kai=1.0
 # Existing Immunity scneario: Ae=0.05


# Adjuvant function parameters in I equation
par kadj=3, J_on=0

###########################
#User defined functions used in ODE equations below
fs(x,z)=x^6/(z^6+x^6)
f(x,y)=x/(1+y^2)

R=f(kid*D+ kii*I + J_on*J, xiainv*A)


#Resting/circulating adaptive (cytoxic T-cell) source, A0; (set to quasi-steady state)
A0 = sa0/(mua0 + kai*I)


#V: Cv - Virus infected target cells
#D: tissue Damage/Dysfunction
#I: Innate/early immune responders/inflammation
#A: Adaptive T-cell response]

###########################
#The ODE equations

# 4-D Model equations
V' = kvg*V*(1-kvs*V)*f(1,xvainv*A) - kva*V*A 
D' = kdv*fs(V,xdv) + kdi*fs(I,xdi) - mud*D
I' = sir*R/(muir+R)-mui*I
A' = kai*A0*I*(xai^2/(xai^2+I^2)) + kag*V*(A^2/(xag^2 +A^2)) - mua*A + Ae

#Other ODE equations used

#Aduvant function modeled as ODE to include in R function in I   equantion
J' = -kadj*J

#ODE Equations to track cumulative amounts of each variable
CD'=D
CI'=I
CV'=V
CA'=A

#Split up A into two parts for better viewing; these do not feed back into the main equations; Don't include -mua*A term in the dendritic cell component 

DC' = kai*A0*I*(xai^2/(xai^2+I^2)) - mua*DC
TA' = kag*V*(A^2/(xag^2 +A^2)) - mua*TA + Ae

###########################
#Initial Conditions
init V=8, D=0, I=0, A=0
init J=1, CD=0, CI=0, CV=0, CA=0, DC=0, TA=0

###########################
#Numerical Options: integration method, tolerance, time step, total integration time (in days), bounds, etc
@ method=stiff, dt=0.05, total=160, bounds=10000000
#@ tol=0.0001
@ xlo=0, xhi=100, ylo=0, yhi=10, bell=0
@ maxstore=100000

done
