# Supplementary material for: Divergent COVID-19 Disease Trajectories Predicted by a DAMP-Centered Immune Network Model
Source: Front Immunol. 2021 Oct 28;12:754127. doi: 10.3389/fimmu.2021.754127 (PMC8582279; doi:10.3389/fimmu.2021.754127)
Supplement: Supplementary file 4 [file Table_1.xlsx]

## Sheet: Supplemental Table
										Past Medical History										Hospital Treatments
	Figure number	Age	First COVID symptoms	Symptom onset relative to admission (days)	Incidental COVID (see Table 1)	Archetype	Scenario	Length of hospitalization (days)	Disposition at Discharge	Body Mass Index (>30 = obesity)	Chronic kidney disease	Home dialysis	Hypertension	Diabetes	HgbA1C (%; ref range < 6.5)	Asthma or chronic obstructive pulmonary disease	Hyperlipidemia	Prior stroke	Heart disease	ECMO	remdesivir	Interleukin-6 inhibitor	ventilation	dialysis	steroids	other immuno-suppressants
	3	60s		no symptoms		Recovery	Mild	13	Skilled Nursing Facility	19.2	yes	no	yes	yes	5.8	no	yes	yes	yes	no	no	no	no	no	no	no
	4	50s	cough	3 days before		Recovery	Severe	122	Skilled Nursing Facility	25.7	no	no	no	yes	>18	no	yes	no	no	no	no	no	yes	yes	yes	no
	5	50s	fever, cough, dyspnea, chest pain	6 days before		Sustained inflammation		56	Death	28.8	no	no	no	no	13.6	no	no	no	no	no	no	no	yes	yes	yes	no
	6	60s	fever, headache, malaise	4 days before		Recrudescence	Recrudescence	144	Skilled Nursing Facility	28.1	no	no	yes	no	5.6	no	yes	no	no	no	no	no	yes	no	no	no
	7	60s	cough, dyspnea	8 days before		Recrudescence	Long-lasting Disease	116	Skilled Nursing Facility	32	no	no	yes	yes	10	no	no	no	no	no	no	no	yes	yes	no	no
	8	60s	diarrhea (norovirus)	22 days before (nonspecific)		Uncontrolled Infection		134	Home	24	yes	no	yes	yes	6	no	yes	no	yes	no	yes	yes	no	no	yes	yes
	9	50s	fever, cough, dyspnea, diarrhea	14 days before		Sustained inflammation		138	Skilled Nursing Facility	36.4	yes	no	yes	no	5.2	no	yes	no	no	no	no	yes	yes	no	yes	no
